# Supplementary material for: StMYB44 negatively regulates phosphate transport by suppressing expression of PHOSPHATE1 in potato
Source: J Exp Bot. 2017 Mar 1;68(5):1265–81. doi: 10.1093/jxb/erx026 (PMC5441854; doi:10.1093/jxb/erx026)
Supplement: Supplementary Data [file erx026_Supplementary_Data.zip]

Archive with 5 entries (5 files):
- supplementary_figures_S1_S5.pdf
- supplementary_table_S4.xlsx
- supplementary_table_S1.xlsx
- supplementary_table_S3.xlsx
- supplementary_table_S2.xlsx
