# Supplementary material for: StMYB44 negatively regulates phosphate transport by suppressing expression of PHOSPHATE1 in potato
Source: J Exp Bot. 2017 Mar 1;68(5):1265–81. doi: 10.1093/jxb/erx026 (PMC5441854; doi:10.1093/jxb/erx026)
Supplement: Supplementary Data [file erx026_Supplementary_Data.zip › supplementary_table_S4.xlsx]

## Sheet: Sheet1
Supplemental Table S4. Sequences of primers used in this study.
Primer Name	Sequences	Accession No.	Purpose
StMYB44gRNAF	ATTGAAGAAGATGATACTATCATC	PGSC0003DMG400003316	CRISPR/Cas9 vector
StMYB44gRNAR	aaacGATGATAGTATCATCTTCTT		CRISPR/Cas9 vector
Kpn-AtWRKY6F	ttttggtaccATGGACAGAGGATGGTCTGG	At1g62300	For making BiFC construct
Xma-AtWRKY6R	aaaacccgggTTGATTTTTGTTGTTTCCTTCGCC		For making BiFC construct
Kpn-StMYB44F	ttttggtaccATGGCGGCGATTACGCAGAG	PGSC0003DMG400003316	For making BiFC construct
Xma-StMYB44R	aaaacccgggCTCAATCTTGCTGATGCCAA		For making BiFC construct
Kpn-StWRKY6F	aaaaggtaccATGGACAAAGGATGGGGTCT	NM_001318697	For making BiFC construct
Xma-StWRKY6R	ttttcccgggGTTCCCTGGGAAACTACTAG		For making BiFC construct
Kpn-StMYB44F	ttttggtaccATGGCGGCGATTACGCAGAG	PGSC0003DMG400003316	For making GFP fusion protein
StMYB44 R	ggCTCAATCTTGCTGATGCCAA		For making GFP fusion protein
StMYB44F65	ACGAGTTGTTGCAGACGCTTGTTG	PGSC0003DMG400003316	qRT-PCR
StMYB44R154	AGGATTTACCAGATCGACGCGGAA		qRT-PCR
IDS4 SPX-2-like F	AGTGGGGAGCTTCTTCGATT	PGSC0003DMG400015850	qRT-PCR
IDS4 SPX-2-like R	CCCTGCTCCTGCTACTTTGA		qRT-PCR
IDS-4 F	CGAAGAGATCGCTGAGTTCC	PGSC0003DMG400002890	qRT-PCR
IDS-4 R	GCATCAGTCATCGGTTCCTT		qRT-PCR
Purple acid phosphatase 1 F	GTTGGGCAACCATGACTACAG	PGSC0003DMG400029500	qRT-PCR
Purple acid phosphatase 1 R	TCCACAAAAGGGGTTGTGTC		qRT-PCR
Inorganic Phosphate transporter F	TTGCTCTGGCCATTCCTTAC	PGSC0003DMG400010288	qRT-PCR
Inorganic Phosphate transporter R	CGACAAATGTAGTGGCGTTG		qRT-PCR
Purple acid phosphatase 2 F	CAATTAAGGGGCAAGCAGTG	PGSC0003DMG400030965	qRT-PCR
Purple acid phosphatase 2 R	CTGCTGTCCAAATCCAAGGT		qRT-PCR
Purple acid phosphatase F	TACTTGGGGAAGGTTTGCAG	PGSC0003DMG400030964	qRT-PCR
Purple acid phosphatase R	AGGGCTTGAAGGGTTCTGTT		qRT-PCR
StPHO1F	GTCCAACGCGCTTCTACTTC	XM_006354400	qRT-PCR
StPHO1R	TGATGACTCCAAATGCCTCA		qRT-PCR
Pot Actin F47	AGCACCCTGTTCTGCTCACT	XM_006350963	qRT-PCR
Pot Actin R166	GCACAGCCTGAATAGCAACA		qRT-PCR
