# Supplementary material for: StMYB44 negatively regulates phosphate transport by suppressing expression of PHOSPHATE1 in potato
Source: J Exp Bot. 2017 Mar 1;68(5):1265–81. doi: 10.1093/jxb/erx026 (PMC5441854; doi:10.1093/jxb/erx026)
Supplement: Supplementary Data [file erx026_Supplementary_Data.zip › supplementary_table_S1.xlsx]

## Sheet: Sheet1
Table S1. Up-regulated genes in Pi-deficient potato roots
gene_id	gene	Fold change	p_value
PGSC0003DMG400001015	Phosphatase	inf	5e-05
PGSC0003DMG400012040	Cytochrome P450	inf	5e-05
PGSC0003DMG400033688	Tartrate-resistant acid phosphatase type 5	inf	5e-05
PGSC0003DMG402004840	Phosphatase	inf	5e-05
PGSC0003DMG402023603	Cysteine proteinase inhibitor	inf	5e-05
PGSC0003DMG400015850	IDS4	41.03	5e-05
PGSC0003DMG400041872	Disease resistance response protein	34.41	5e-05
PGSC0003DMG400002890	Xenotropic and polytropic murine leukemia virus receptor ids-4	27.38	5e-05
PGSC0003DMG400028635	Sulfate transporter	17.57	5e-05
PGSC0003DMG402022324	Conserved gene of unknown function	10.83	5e-05
PGSC0003DMG400010288	Inorganic phosphate transporter	10.8	0.0007
PGSC0003DMG400026054	ATP binding protein	10.6	5e-05
PGSC0003DMG400004440	Gene of unknown function	9.62	5e-05
PGSC0003DMG400031296	Purple acid phosphatase	9.11	5e-05
PGSC0003DMG400014824	Glycerol-3-phosphate transporter	8.43	5e-05
PGSC0003DMG400027952	Conserved gene of unknown function	8.18	5e-05
PGSC0003DMG400030530	Gamma-glutamyl-gamma-aminobutyrate hydrolase	6.47	5e-05
PGSC0003DMG400000184	Ferric-chelate reductase	6.31	5e-05
PGSC0003DMG400003608	Cytochrome P450	6.05	5e-05
PGSC0003DMG400016129	ATP binding protein	5.59	5e-05
PGSC0003DMG400024171	Tis11	5.59	5e-05
PGSC0003DMG400029500	Purple acid phosphatase 1	5.53	5e-05
PGSC0003DMG402004779	Cytochrome P450	5.45	5e-05
PGSC0003DMG400030965	Purple acid phosphatase	4.91	5e-05
PGSC0003DMG401030999	Protein disulfide isomerase (PDI) 3	4.91	0.0002
PGSC0003DMG400030694	DNA-binding protein phosphatase 2C	4.91	5e-05
PGSC0003DMG400030713	1,2-diacylglycerol 3-beta-galactosyltransferase	4.84	5e-05
PGSC0003DMG400030031	Gene of unknown function	4.66	5e-05
PGSC0003DMG402002262	ATP-binding cassette transporter	4.46	5e-05
PGSC0003DMG400029727	Conserved gene of unknown function	4.4	5e-05
PGSC0003DMG400029766	Nodulin	4.4	0.0005
PGSC0003DMG400004287	Metal tolerance protein	4.36	5e-05
PGSC0003DMG400010369	Iron-regulated transporter 1	4.27	5e-05
PGSC0003DMG403020240	Glycerophosphodiester phosphodiesterase	4.12	5e-05
PGSC0003DMG400006429	Tyrosine specific protein phosphatase family protein	3.94	5e-05
PGSC0003DMG400020638	Conserved gene of unknown function	3.88	5e-05
PGSC0003DMG400001340	SPX domain-containing protein 4	3.84	5e-05
PGSC0003DMG400029767	Nodulin	3.83	5e-05
PGSC0003DMG400004294	F-box family protein	3.75	5e-05
PGSC0003DMG400009247	Root-specific metal transporter	3.74	5e-05
PGSC0003DMG400029769	Nodulin	3.73	5e-05
PGSC0003DMG400016956	Conserved gene of unknown function	3.67	5e-05
PGSC0003DMG400020809	Cytochrome P450	3.65	5e-05
PGSC0003DMG400031116	Conserved gene of unknown function	3.55	5e-05
PGSC0003DMG402013540	Starch synthase VI	3.45	5e-05
PGSC0003DMG400012824	Conserved gene of unknown function	3.44	5e-05
PGSC0003DMG402002548	Uncharacterized Cys-rich domain	3.41	0.0001
PGSC0003DMG400010279	Digalactosyldiacylglycerol synthase 2, chloroplastic	3.4	5e-05
PGSC0003DMG400043616	Pectinesterase	3.26	5e-05
PGSC0003DMG400040636	Glutathione S-transferase 1	3.22	5e-05
PGSC0003DMG400012440	D-alanine aminotransferase	3.21	5e-05
PGSC0003DMG400017413	Phosphofructokinase	3.17	5e-05
PGSC0003DMG400013285	Inositol monophosphatase 3	3.14	5e-05
PGSC0003DMG400029768	Nodulin	3.13	5e-05
PGSC0003DMG400025455	Phosphofructokinase	3.12	0.0002
PGSC0003DMG400010180	TPR domain containing protein	3.09	0.001
PGSC0003DMG400013749	MAP kinase activating protein	3.05	5e-05
PGSC0003DMG400001579	Conserved gene of unknown function	3.05	5e-05
PGSC0003DMG400013403	PT2	2.93	5e-05
PGSC0003DMG401000094	Conserved gene of unknown function	2.93	0.00015
PGSC0003DMG400026933	Hydrogen peroxide-induced 1	2.93	5e-05
PGSC0003DMG400000429	Anthranilate N-benzoyltransferase protein	2.92	0.0008
PGSC0003DMG400009075	Hydrolase	2.9	5e-05
PGSC0003DMG400010373	Iron-regulated transporter 1	2.89	5e-05
PGSC0003DMG400022181	Serine acetyltransferase	2.87	5e-05
PGSC0003DMG400016455	Conserved gene of unknown function	2.84	0.00045
PGSC0003DMG400002037	Aminotransferase family protein	2.82	0.00025
PGSC0003DMG400005401	Sigma factor binding protein 1	2.8	0.0002
PGSC0003DMG402031741	UPA16	2.77	0.0011
PGSC0003DMG400009710	Na(+)/H(+) antiporter	2.77	5e-05
PGSC0003DMG400027976	Hypoxia induced protein conserved region containing protein	2.74	5e-05
PGSC0003DMG400016120	1-deoxy-D-xylulose 5-phosphate synthase 2	2.73	0.00095
PGSC0003DMG400030964	Purple acid phosphatase	2.72	0.00065
PGSC0003DMG400027977	SKIP interacting protein 19	2.71	0.0002
PGSC0003DMG400022950	Ribosomal protein S6 kinase	2.71	5e-05
PGSC0003DMG400003044	Osmotin	2.71	5e-05
PGSC0003DMG400008323	Gene of unknown function	2.71	5e-05
PGSC0003DMG400015421	CYP82C4	2.64	5e-05
PGSC0003DMG400007706	Cytochrome b5	2.64	5e-05
PGSC0003DMG400028182	Aquaporin TIP1	2.61	5e-05
PGSC0003DMG400000693	Peroxidase	2.6	0.00015
PGSC0003DMG400018249	Pleiotropic drug resistance protein 3	2.57	5e-05
PGSC0003DMG400022598	Conserved gene of unknown function	2.56	0.0002
PGSC0003DMG400019324	Non-specific lipid-transfer protein	2.56	0.00035
PGSC0003DMG400017955	Auxin efflux carrier component	2.55	5e-05
PGSC0003DMG400025317	E3 ubiquitin ligase	2.54	5e-05
PGSC0003DMG400014937	Disease resistance response protein	2.52	5e-05
PGSC0003DMG400009656	Metal tolerance protein	2.52	5e-05
PGSC0003DMG400011902	Pirin	2.5	5e-05
PGSC0003DMG400002800	Nicotianamine synthase	2.46	5e-05
PGSC0003DMG400019017	BHLH transcriptional regulator	2.43	5e-05
PGSC0003DMG400045095	Alpha-farnesene synthase	2.41	5e-05
PGSC0003DMG400024329	Peroxidase 27	2.4	5e-05
PGSC0003DMG400026944	UPF0497 membrane protein 8	2.39	0.0004
PGSC0003DMG400011042	Cytochrome P450	2.39	0.0007
PGSC0003DMG400022655	Lipase	2.38	5e-05
PGSC0003DMG400018084	Aldose-1-epimerase	2.36	5e-05
PGSC0003DMG400014928	Conserved gene of unknown function	2.36	0.0001
PGSC0003DMG400000615	Conserved gene of unknown function	2.35	0.0003
PGSC0003DMG400012513	Amino acid binding protein	2.34	5e-05
PGSC0003DMG400017298	Xyloglucan endotransglucosylase-hydrolase XTH9	2.33	5e-05
PGSC0003DMG400008650	Leucoanthocyanidin dioxygenase	2.33	5e-05
PGSC0003DMG401023580	Lipid binding protein	2.33	0.00015
PGSC0003DMG400007804	Conserved gene of unknown function	2.32	5e-05
PGSC0003DMG400010343	Iron-regulated transporter 2	2.31	0.0002
PGSC0003DMG400003477	Nodulin	2.3	5e-05
PGSC0003DMG400011091	Glycosyltransferase	2.3	5e-05
PGSC0003DMG400002364	Hydroxyproline-rich glycoprotein (HRGP)	2.28	5e-05
PGSC0003DMG400000418	DNA-binding protein	2.28	0.0001
PGSC0003DMG400012170	Dirigent protein	2.28	5e-05
PGSC0003DMG400029736	Gene of unknown function	2.28	0.00025
PGSC0003DMG400011223	Auxin-induced protein 5NG4	2.28	0.0004
PGSC0003DMG400026200	Early nodulin 20	2.28	5e-05
PGSC0003DMG400028491	CBL-interacting protein kinase 6	2.26	5e-05
PGSC0003DMG401005954	Conserved gene of unknown function	2.26	5e-05
PGSC0003DMG400025765	NtPRp27	2.24	5e-05
PGSC0003DMG400024323	Conserved gene of unknown function	2.24	5e-05
PGSC0003DMG400021264	Phosphoenolpyruvate carboxylase	2.22	5e-05
PGSC0003DMG400016544	2-oxoglutarate-dependent dioxygenase	2.21	5e-05
PGSC0003DMG400023352	Conserved gene of unknown function	2.18	5e-05
PGSC0003DMG400010724	ERF transcription factor 4	2.18	0.00085
PGSC0003DMG400020215	CLC-Nt2 protein	2.18	5e-05
PGSC0003DMG402023630	Conserved gene of unknown function	2.18	0.0002
PGSC0003DMG400005273	Peroxidase	2.17	5e-05
PGSC0003DMG400008381	Arabinogalactan peptide 14	2.17	0.00015
PGSC0003DMG400018115	ATP binding protein	2.17	0.00045
PGSC0003DMG400008291	Gene of unknown function	2.16	0.0009
PGSC0003DMG400030658	Symbiosis receptor-like kinase	2.16	5e-05
PGSC0003DMG402005881	Ferredoxin-3, chloroplast	2.16	0.0002
PGSC0003DMG400000038	Calmodulin-binding heat-shock protein	2.16	5e-05
PGSC0003DMG400007049	Hypothetical repeat protein	2.14	0.00075
PGSC0003DMG400002566	Coatomer subunit beta'-2	2.14	0.00055
PGSC0003DMG400024910	12-oxophytodienoate reductase	2.13	5e-05
PGSC0003DMG400003993	Citrate binding protein	2.12	0.00055
PGSC0003DMG400008988	Aluminum-induced protein	2.12	5e-05
PGSC0003DMG400004067	Glycerophosphoryl diester phosphodiesterase	2.11	5e-05
PGSC0003DMG400013054	Serine carboxypeptidase-like 34	2.1	0.0011
PGSC0003DMG400010620	F-box family protein	2.1	0.0002
PGSC0003DMG400004677	Hydroxyproline-rich glycoprotein (HRGP)	2.07	5e-05
PGSC0003DMG400021768	Cell number regulator 2	2.06	5e-05
PGSC0003DMG400017331	S-locus-specific glycoprotein	2.05	0.00025
PGSC0003DMG400011776	1-aminocyclopropane-1-carboxylic acid oxidase	2.04	0.0001
PGSC0003DMG400005887	UPF0497 membrane protein 1	2.04	5e-05
PGSC0003DMG400032555	NAC domain protein	2	5e-05
PGSC0003DMG400011480	PEPC kinase 1b	2	0.00075
PGSC0003DMG400000988	Synovial sarcoma associated ss18 protein	2	0.0001
PGSC0003DMG400021512	Acyl-CoA-binding protein, acbp	1.99	5e-05
PGSC0003DMG400015035	Peroxidase	1.99	5e-05
PGSC0003DMG400022152	Chaperone protein DNAj	1.99	0.00045
PGSC0003DMG400034315	Conserved gene of unknown function	1.97	0.00075
PGSC0003DMG400011641	CBL-interacting protein kinase 13	1.97	5e-05
PGSC0003DMG400000541	Hydrogen peroxide-induced 1	1.95	0.0001
PGSC0003DMG400018073	Kelch repeat-containing protein	1.95	5e-05
PGSC0003DMG400000043	Protein kinase	1.95	5e-05
PGSC0003DMG400021507	Conserved gene of unknown function	1.95	5e-05
PGSC0003DMG400008030	Hydrolase	1.94	5e-05
PGSC0003DMG400037894	Aspartic proteinase nepenthesin-1	1.94	0.0001
PGSC0003DMG401015527	Serine-threonine protein kinase, plant-type	1.92	5e-05
PGSC0003DMG400018410	UPF0497 membrane protein 1	1.92	0.0003
PGSC0003DMG400011093	Zinc finger family protein	1.92	0.00035
PGSC0003DMG400015355	Monooxygenase	1.91	0.00065
PGSC0003DMG400022589	Ocs element-binding factor	1.91	0.0001
PGSC0003DMG400002824	NAC domain protein NAC2	1.9	0.0002
PGSC0003DMG400016253	Phospholipase A1	1.9	0.0002
PGSC0003DMG400023629	Receptor kinase	1.89	0.00085
PGSC0003DMG400021413	Conserved gene of unknown function	1.88	0.0006
PGSC0003DMG400002602	Nodulation receptor kinase	1.86	0.0005
PGSC0003DMG400009037	Multidrug resistance protein ABC transporter family protein	1.86	0.0008
PGSC0003DMG400003217	Avr9/Cf-9 rapidly elicited protein 65	1.85	0.00085
PGSC0003DMG400013434	Non-specific lipid-transfer protein	1.85	5e-05
PGSC0003DMG400013007	Conserved gene of unknown function	1.85	5e-05
PGSC0003DMG400013739	HAK5	1.84	0.0001
PGSC0003DMG400014547	LOB domain-containing protein	1.83	0.00015
PGSC0003DMG400028228	Lymphoid organ expressed yellow head virus receptor protein	1.83	5e-05
PGSC0003DMG400017528	Conserved gene of unknown function	1.83	0.00015
PGSC0003DMG400006903	B12D	1.83	0.00055
PGSC0003DMG400026535	Phytosulfokine peptide	1.82	0.0005
PGSC0003DMG400027316	Cysteine-type peptidase	1.82	0.0001
PGSC0003DMG400004747	Extensin	1.82	5e-05
PGSC0003DMG400013631	DNA-3-methyladenine glycosylase	1.81	0.00065
PGSC0003DMG400030726	Conserved gene of unknown function	1.81	0.00035
PGSC0003DMG400003697	Conserved gene of unknown function	1.81	0.00015
PGSC0003DMG400021627	12-oxophytodienoate reductase	1.8	0.00085
PGSC0003DMG400026442	MYBR domain class transcription factor	1.8	0.00095
PGSC0003DMG400016830	Pantothenate kinase	1.79	0.0001
PGSC0003DMG400007466	Phosphoenolpyruvate carboxylase	1.79	0.0002
PGSC0003DMG400004090	Peroxidase	1.79	5e-05
PGSC0003DMG400000315	Conserved gene of unknown function	1.79	0.0011
PGSC0003DMG400004675	Extensin class 1 protein	1.79	0.0001
PGSC0003DMG400026593	Ubiquitin-protein ligase	1.79	0.0004
PGSC0003DMG400003573	Senescence-associated protein	1.78	0.00035
PGSC0003DMG400000556	Copper ion binding protein	1.78	0.00035
PGSC0003DMG400002894	Protein kinase APK1B, chloroplast	1.77	0.00055
PGSC0003DMG400008978	Xyloglucanase inhibitor	1.77	0.0007
PGSC0003DMG400001774	Peroxidase	1.76	0.0011
PGSC0003DMG400021801	Peroxidase 27	1.76	5e-05
PGSC0003DMG400011546	Conserved gene of unknown function	1.76	0.00055
PGSC0003DMG400013856	Vacuolar invertase	1.76	0.00025
PGSC0003DMG400007835	Conserved gene of unknown function	1.76	0.0006
PGSC0003DMG400022541	Peroxidase 72	1.75	0.00065
PGSC0003DMG402026034	Oxidoreductase	1.75	0.00035
PGSC0003DMG400002810	3-5 exonuclease	1.73	0.0005
PGSC0003DMG400028245	Short-chain dehydrogenase/reductase 2	1.73	0.0007
PGSC0003DMG400024330	Peroxidase 27	1.73	0.001
PGSC0003DMG401000796	C2H2-type zinc finger protein	1.73	0.00075
PGSC0003DMG400002523	Stem 28 kDa glycoprotein	1.72	0.0009
PGSC0003DMG400004676	Hydroxyproline-rich glycoprotein (HRGP)	1.71	0.00045
PGSC0003DMG400026346	F-box family protein	1.71	0.00085
PGSC0003DMG400027543	Sodium/potassium/calcium exchanger	1.7	0.0001
PGSC0003DMG400024967	Peroxidase	1.69	0.00105
PGSC0003DMG400020422	Phosphoenolpyruvate carboxylase	1.68	0.00035
PGSC0003DMG400006866	DNA-damage-inducible protein f	1.68	0.00095
PGSC0003DMG400004795	Nitrate transporter	1.68	0.00095
PGSC0003DMG400001400	ABC transporter family protein	1.67	0.001
PGSC0003DMG400001181	ACI19	1.65	0.00075
PGSC0003DMG400028690	Conserved gene of unknown function	1.65	0.0008
PGSC0003DMG400020317	Glycosyltransferase	1.64	0.00025
PGSC0003DMG400022409	Riboflavin kinase/fmn adenylyltransferase	1.64	0.00095
PGSC0003DMG400030819	Arabinogalactan-protein	1.64	0.00055
PGSC0003DMG400008050	GcpE	1.62	0.00065
PGSC0003DMG400001598	Snakin-2	1.6	0.0011
