# Supplementary material for: StMYB44 negatively regulates phosphate transport by suppressing expression of PHOSPHATE1 in potato
Source: J Exp Bot. 2017 Mar 1;68(5):1265–81. doi: 10.1093/jxb/erx026 (PMC5441854; doi:10.1093/jxb/erx026)
Supplement: Supplementary Data [file erx026_Supplementary_Data.zip › supplementary_table_S3.xlsx]

## Sheet: Sheet1
Supplemental Table S3. Transcription factors responsive to Pi starvation
Accesssion number	Annotation	Fold change	p_value
Upregulated TFs
PGSC0003DMG400019017	BHLH transcriptional regulator	2.43269	5e-05
PGSC0003DMG400000418	DNA-binding protein	2.28229	0.0001
PGSC0003DMG400010724	ERF transcription factor 4	2.18227	0.00085
PGSC0003DMG400032555	NAC domain protein	2.00387	5e-05
PGSC0003DMG400022589	Ocs element-binding factor	1.91299	0.0001
PGSC0003DMG400002824	NAC domain protein NAC2	1.90116	0.0002
PGSC0003DMG400026442	MYBR domain class transcription factor	1.79979	0.00095
Downregulated TFs
PGSC0003DMG400012527	Dehydration-responsive element-binding protein 1B	0.11852	0.001
PGSC0003DMG400019693	AP2/ERF domain-containing transcription factor	0.22	0.0007
PGSC0003DMG400005860	DNA binding protein	0.324298	0.00015
PGSC0003DMG400022759	Dehydration-responsive element-binding protein 1B	0.407262	0.0003
PGSC0003DMG400028381	Transcription factor	0.508022	0.00075
PGSC0003DMG400011435	Transcription factor	0.526808	5e-05
PGSC0003DMG400019824	JA-induced WRKY protein	0.557265	0.0003
PGSC0003DMG400003316	StMYYB44	0.561639	0.0004
PGSC0003DMG400009051	WRKY transcription factor 4	0.59721	0.0007
