# Supplementary material for: StMYB44 negatively regulates phosphate transport by suppressing expression of PHOSPHATE1 in potato
Source: J Exp Bot. 2017 Mar 1;68(5):1265–81. doi: 10.1093/jxb/erx026 (PMC5441854; doi:10.1093/jxb/erx026)
Supplement: Supplementary Data [file erx026_Supplementary_Data.zip › supplementary_table_S2.xlsx]

## Sheet: Sheet1
Supplemental Table S2. Down-regulated genes in Pi-deficient potato roots
gene_id	gene	Fold change	p_value
PGSC0003DMG400029122	Histidine decarboxylase	0.62	0.0011
PGSC0003DMG400027053	Kunitz trypsin inhibitor	0.62	0.00105
PGSC0003DMG400001834	RAB6-interacting protein	0.61	0.0011
PGSC0003DMG400021354	NC domain-containing protein	0.61	0.0011
PGSC0003DMG400009946	Conserved gene of unknown function	0.61	0.0007
PGSC0003DMG400005732	Muconate cycloisomerase	0.61	0.00085
PGSC0003DMG400020757	Membrane protein	0.61	0.00105
PGSC0003DMG400002290	Early-responsive to dehydration 4	0.6	0.00085
PGSC0003DMG400007565	Cytochrome P450	0.6	0.00105
PGSC0003DMG400011230	Glycine-rich protein	0.6	0.0009
PGSC0003DMG400009051	WRKY transcription factor 4	0.6	0.0007
PGSC0003DMG400030430	Anionic peroxidase swpa7	0.59	0.0007
PGSC0003DMG400045494	O-methyltransferase	0.58	0.00105
PGSC0003DMG400012669	Cytochrome P450	0.58	0.00025
PGSC0003DMG400007546	Gene of unknown function	0.57	0.0011
PGSC0003DMG400026022	Beta expansin 1	0.57	0.0004
PGSC0003DMG400011811	Ferredoxin--NADP reductase, root-type isozyme, chloroplastic	0.57	0.0006
PGSC0003DMG400029967	Cytochrome P450	0.57	0.0008
PGSC0003DMG400044171	P69E protein	0.56	0.0007
PGSC0003DMG400008711	Avr9/Cf-9 rapidly elicited protein 76	0.56	0.00045
PGSC0003DMG400003316	Tuber-specific and sucrose-responsive element binding factor (StMYB44)	0.56	0.0004
PGSC0003DMG400027052	Kunitz trypsin inhibitor	0.56	0.00045
PGSC0003DMG401003156	Glycosyltransferase, CAZy family GT2	0.56	0.0005
PGSC0003DMG400001444	Isoform 2 of Probable galacturonosyltransferase 13	0.56	0.00025
PGSC0003DMG400019824	JA-induced WRKY protein	0.56	0.0003
PGSC0003DMG400017976	Reticuline oxidase	0.55	0.0003
PGSC0003DMG400046276	Conserved gene of unknown function	0.55	0.0001
PGSC0003DMG400004017	Conserved gene of unknown function	0.55	5e-05
PGSC0003DMG401025809	EMB2745	0.55	0.0009
PGSC0003DMG400024205	Pit1 protein	0.55	0.00085
PGSC0003DMG400030062	Pentatricopeptide repeat-containing protein	0.55	0.00105
PGSC0003DMG400031788	Protein induced upon tuberization	0.54	0.0006
PGSC0003DMG400017091	Patatin-01	0.54	0.0001
PGSC0003DMG400015237	Purine permease	0.54	0.00095
PGSC0003DMG400024219	Inositol-1,4,5-triphosphate-5-phosphatase	0.54	5e-05
PGSC0003DMG400006956	Carbonic anhydrase	0.54	0.0007
PGSC0003DMG400001426	Expansin	0.54	0.0002
PGSC0003DMG400015448	MAPKKK5	0.54	0.00055
PGSC0003DMG400007301	TBZ17	0.54	5e-05
PGSC0003DMG400023957	Prephenate dehydrogenase	0.54	0.0005
PGSC0003DMG400022894	Lipoxygenase	0.53	0.0009
PGSC0003DMG400013857	Trehalose 6-phosphate phosphatase	0.53	0.0001
PGSC0003DMG400029365	CONSTANS	0.53	0.0009
PGSC0003DMG400030212	Nitrate reductase	0.53	0.0006
PGSC0003DMG400011435	Transcription factor	0.53	5e-05
PGSC0003DMG402005074	Adenylyl-sulfate reductase	0.53	0.00015
PGSC0003DMG400028198	VQ	0.53	5e-05
PGSC0003DMG400029966	Sodium transporter hkt1	0.52	5e-05
PGSC0003DMG400011085	Peptide transporter	0.52	5e-05
PGSC0003DMG400021348	Subtilisin-type protease	0.52	0.00035
PGSC0003DMG400006268	Disease resistance protein SlVe2	0.52	0.00095
PGSC0003DMG400010022	Patatin 3	0.52	5e-05
PGSC0003DMG400026543	Pleiotropic drug resistance protein 2	0.51	5e-05
PGSC0003DMG400003084	Two-component response regulator ARR8	0.51	0.0002
PGSC0003DMG400011140	Purine transporter	0.51	5e-05
PGSC0003DMG400028381	Transcription factor	0.51	0.00075
PGSC0003DMG400027750	Hsc70	0.5	5e-05
PGSC0003DMG400031471	Leucine-rich repeat family protein	0.5	5e-05
PGSC0003DMG400031473	S-adenosylmethionine-dependent methyltransferase	0.5	5e-05
PGSC0003DMG400013022	Calcium-transporting ATPase 2, plasma membrane-type	0.5	0.00095
PGSC0003DMG400017447	Gene of unknown function	0.5	0.001
PGSC0003DMG400001422	60S ribosomal protein L34	0.5	0.00015
PGSC0003DMG400007815	GDSL esterase/lipase	0.5	5e-05
PGSC0003DMG400005909	Regulator of gene silencing	0.5	0.0002
PGSC0003DMG402025869	C2 domain-containing protein	0.48	0.0007
PGSC0003DMG400030608	Calcium-binding protein CML24	0.48	5e-05
PGSC0003DMG400010470	Subtilase	0.48	5e-05
PGSC0003DMG400006663	ASR3	0.48	0.00045
PGSC0003DMG401009494	Ferric-chelate reductase	0.48	0.00015
PGSC0003DMG400014267	Multidrug resistance pump	0.48	5e-05
PGSC0003DMG400002930	Jasmonate ZIM-domain protein 1	0.47	5e-05
PGSC0003DMG400030418	Ripening protein	0.47	5e-05
PGSC0003DMG400021798	Conserved gene of unknown function	0.47	5e-05
PGSC0003DMG400020487	Phospholipase A1	0.47	0.0008
PGSC0003DMG400008492	Polygalacturonase inhibiting protein	0.47	5e-05
PGSC0003DMG400029724	PHO2	0.47	5e-05
PGSC0003DMG400018844	Beta expansin 2	0.46	5e-05
PGSC0003DMG402023851	LOB domain-containing protein	0.46	0.0006
PGSC0003DMG404000594	Flavonol synthase/flavanone 3-hydroxylase	0.46	0.00035
PGSC0003DMG401012010	Nuclear receptor binding set domain containing protein 1, nsd	0.46	5e-05
PGSC0003DMG400030462	Avr9/Cf-9 rapidly elicited protein 216	0.46	5e-05
PGSC0003DMG400028474	Conserved gene of unknown function	0.46	0.00015
PGSC0003DMG400020742	Aquaporin	0.46	5e-05
PGSC0003DMG400004992	Endo-beta-1,4-glucanase	0.45	0.0001
PGSC0003DMG400024120	Peptide transporter	0.45	0.00015
PGSC0003DMG400010136	Stigma expressed protein	0.45	5e-05
PGSC0003DMG400016477	Adenylyl-sulfate reductase	0.44	5e-05
PGSC0003DMG400027597	Type-a response regulator	0.44	0.0005
PGSC0003DMG400036797	Subtilase	0.44	0.00025
PGSC0003DMG400012479	Nitrate transporter	0.43	5e-05
PGSC0003DMG400038217	UDP-rhamnose:rhamnosyltransferase	0.43	5e-05
PGSC0003DMG400009876	Conserved gene of unknown function	0.43	5e-05
PGSC0003DMG400030593	Proteinase inhibitor IIa	0.43	0.0002
PGSC0003DMG400038907	Autoinhibited calcium ATPase	0.42	0.00085
PGSC0003DMG400019872	Adenylyl-sulfate reductase	0.42	5e-05
PGSC0003DMG400010031	Conserved gene of unknown function	0.42	0.00035
PGSC0003DMG400021574	21kD protein	0.41	5e-05
PGSC0003DMG400022759	Dehydration-responsive element-binding protein 1B	0.41	0.0003
PGSC0003DMG400010137	Cysteine protease inhibitor 1	0.41	5e-05
PGSC0003DMG402008903	Conserved gene of unknown function	0.4	0.00055
PGSC0003DMG402027023	Nam 1	0.4	5e-05
PGSC0003DMG400018744	Cytochrome P450-dependent fatty acid hydroxylase	0.39	5e-05
PGSC0003DMG400005649	Calmodulin-binding protein	0.39	5e-05
PGSC0003DMG400009527	UDP-xylose phenolic glycosyltransferase	0.38	0.0005
PGSC0003DMG401029345	Isoform 2 of TMV resistance protein N	0.38	0.00025
PGSC0003DMG400038305	Glucosyl/glucuronosyl transferases	0.38	5e-05
PGSC0003DMG400024478	Calmodulin-binding protein	0.37	5e-05
PGSC0003DMG401031759	Phospholipase A1	0.36	0.00065
PGSC0003DMG400028222	KED	0.36	5e-05
PGSC0003DMG400005763	Conserved gene of unknown function	0.36	5e-05
PGSC0003DMG400030405	Heat shock cognate 70 kDa protein 1	0.35	5e-05
PGSC0003DMG402006194	Early-responsive to dehydration 7	0.35	5e-05
PGSC0003DMG400000066	Ethylene-responsive late embryogenesis	0.35	5e-05
PGSC0003DMG400030403	Conserved gene of unknown function	0.34	5e-05
PGSC0003DMG400008242	Conserved gene of unknown function	0.34	0.00025
PGSC0003DMG400011185	Low-molecular-weight cysteine-rich protein LCR78	0.34	5e-05
PGSC0003DMG400010809	21kD protein	0.34	5e-05
PGSC0003DMG400010215	Cysteine protease	0.33	0.0001
PGSC0003DMG400005860	DNA binding protein	0.32	0.00015
PGSC0003DMG400009513	Aspartic protease inhibitor 5	0.32	5e-05
PGSC0003DMG400028797	Calcium-binding allergen Ole e 8	0.32	5e-05
PGSC0003DMG400020116	Wound-inducible carboxypeptidase	0.32	5e-05
PGSC0003DMG400022888	Salt responsive protein 1	0.32	5e-05
PGSC0003DMG400025939	Serine-threonine protein kinase, plant-type	0.31	5e-05
PGSC0003DMG400030309	Auxin-regulated protein	0.31	5e-05
PGSC0003DMG401026923	1-aminocyclopropane-1-carboxylate oxidase	0.3	5e-05
PGSC0003DMG400005950	Multicystatin	0.29	5e-05
PGSC0003DMG400010125	Ferric-chelate reductase	0.29	5e-05
PGSC0003DMG400016887	Allene oxide synthase	0.28	5e-05
PGSC0003DMG400000332	Salt responsive protein 2	0.26	0.0001
PGSC0003DMG400003424	Conserved gene of unknown function	0.25	0.00095
PGSC0003DMG400005082	Beta-glucosidase	0.25	5e-05
PGSC0003DMG400018942	Autoinhibited calcium ATPase	0.25	5e-05
PGSC0003DMG400010222	Phospholipase A1	0.23	5e-05
PGSC0003DMG400019693	AP2/ERF domain-containing transcription factor	0.22	0.0007
PGSC0003DMG400026257	Phospholipase A1	0.18	5e-05
PGSC0003DMG400010728	Phospholipase A1	0.15	0.0002
PGSC0003DMG400012527	Dehydration-responsive element-binding protein 1B	0.12	0.001
